# Supplementary material for: Health Effects of Plant-Based Diets in People with Overweight or Obesity: A Systematic Review and Meta-Analysis
Source: Nutrients. 2026 Jun 19;18(12):1987. doi: 10.3390/nu18121987 (PMC13304861; doi:10.3390/nu18121987)
Supplement: Supplementary file 1 [file nutrients-18-01987-s001.zip]

Archive with 8 entries (8 files):
- Supplementary File S1_Search strategies.pdf
- Supplementary File S2_Characteristics of excluded studies.pdf
- Supplementary File S3_Charachteristics of included studies.pdf
- Supplementary File S4_Nutrition table.pdf
- Supplementary File S5_Analyses_resubmitted version.pdf
- Supplementary File S6_Pooled_estimated table.pdf
- Supplementary File S7_RoB.pdf
- Supplementary file S8_GRADE_resubmitted version.pdf
